# Supplementary material for: Topological and Multivalent Effects in Glycofullerene Oligomers as EBOLA Virus Inhibitors
Source: Int J Mol Sci. 2022 May 3;23(9):5083. doi: 10.3390/ijms23095083 (PMC9131134; doi:10.3390/ijms23095083)
Supplement: Supplementary file 1 [file ijms-23-05083-s001.zip]

Archive with 1 entries (1 files):
- ijms-1658236-supplementary.pdf
